# Supplementary material for: Monitoring and modelling marine zooplankton in a changing climate
Source: Nat Commun. 2023 Feb 2;14:564. doi: 10.1038/s41467-023-36241-5 (PMC9895051; doi:10.1038/s41467-023-36241-5)
Supplement: Supplementary file 2 — Supplementary Data 1 [file 41467_2023_36241_MOESM2_ESM.xlsx]

## Sheet: Sheet1
No. in Map Key	Name in Key	Latitude	Longitude	General region	Data availability	Data source	Data type	Full Name	Plotting notes
	North America
1	CCE-LTER	32.9	-120.3	Southern California Current			Long-term monitoring program	California Current Ecosystem LTER
2	HOT	22.75	-158	Hawai'i			Long-term monitoring program	Hawai'i Ocean Time-series
3	BATS	31.6667	-64.1667	Bermuda			Long-term monitoring program	Bermuda Atlantic Time Series
4	Puget Sound	47.744	-122.482	Pacific Ocean	Available on request		Long-term monitoring program	Puget Sound Zooplankton Monitoring Program
5	Seward Line	58.098 TO 59.845	-147.793 TO -149.467	Gulf of Alaska			Long-term monitoring program	Seward Line	Plotted one point
6	Line P	48.57 TO 50	-125.5 TO -145	Pacific Ocean			Long-term monitoring program	Line P
7	Newport Line	44.652	-124 TO -126	Newport-Oregon	Available on request		Long-term monitoring program	Newport Line
8	Prince William Sound	60.6	-147.08	Gulf of Alaska	Freely available online	DataONE	Long-term monitoring program	Gulf Watch Alaska - Prince William Sound Oceanography
9	NIZTS	33.3321	-79.1874	South Atlantic Bight	Available on request		Long-term monitoring program	North Inlet Zooplankton Time Series
10	MAB	37	-75	Mid-Atlantic Bight	Freely available online	NCEI archive access portal at https://accession.nodc.noaa.gov/0187513.	Long-term monitoring program	Mid-Atlantic Bight
11	SNE	40.5	-72	Southern New England	Freely available online	NCEI archive access portal at https://accession.nodc.noaa.gov/0187513.	Long-term monitoring program	Southern New England
12	GOM	43	-68.7	Gulf of Maine	Freely available online	NCEI archive access portal at https://accession.nodc.noaa.gov/0187513.	Long-term monitoring program	Gulf of Maine
13	GB	41.5	-67.5	Georges Bank	Freely available online	NCEI archive access portal at https://accession.nodc.noaa.gov/0187513.	Long-term monitoring program	Georges Bank
14	NMFS-SEAMAP	26.5386	-83.2075	Gulf of Mexico	Available on request		Long-term monitoring program	The SouthEast Area Monitoring and Assessment Program
15	NMFS-CalCOFI	36.5	-123.5	California Current	Freely available online		Long-term monitoring program
16	NMFS-EcoFOCI	57.6	-155	Gulf of Alaska			Long-term monitoring program	Ecosystems and Fisheries Oceanography Coordinated Investigations
17	Trinidad Head Line	41.05	-124.21	Trinidad, California			Long-term monitoring program
18	Chukchi Sea	70.26	-164.2	Chukchi Sea
19	Northern Bering Sea	63.5	-169.75	Northern Bering Sea
20	Eastern Bering Sea	57.58	-167.7	Eastern Bering Sea
21	Prince 5	44.93	-66.85	Bay of Fundy		Canadian Department of Fisheries and Oceans (DFO)	Long-term monitoring program	Prince 5
22	Halifax Line 2	44.267	-63.317	Scotian Shelf		Canadian Department of Fisheries and Oceans (DFO)	Long-term monitoring program	Halifax Line 2
23	Anticosti Gyre and Gaspé Current	49.24	-66.2	Gulf of St Lawrence		Canadian Department of Fisheries and Oceans (DFO)	Long-term monitoring program	Anticosti Gyre and Gaspé Current
24	Station 27	47.55	-52.59	Newfoundland Shelf		Canadian Department of Fisheries and Oceans (DFO)	Long-term monitoring program	Station 27
25	AR7W Zone 1	54.27	-54.97	Central Labrador Sea		Canadian Department of Fisheries and Oceans (DFO)	Long-term monitoring program	Atlantic Repeat Hydrography Line 7
26	AR7W Zone 2	55.2375	-53.9975	Central Labrador Sea		Canadian Department of Fisheries and Oceans (DFO)	Long-term monitoring program	Atlantic Repeat Hydrography Line 7
27	AR7W Zone 3	57.25	-51.9082	Central Labrador Sea		Canadian Department of Fisheries and Oceans (DFO)	Long-term monitoring program	Atlantic Repeat Hydrography Line 7
28	AR7W Zone 4	58.8479	-50.1353	Central Labrador Sea		Canadian Department of Fisheries and Oceans (DFO)	Long-term monitoring program	Atlantic Repeat Hydrography Line 7
29	AR7W Zone 5	60.445	-48.3625	Central Labrador Sea		Canadian Department of Fisheries and Oceans (DFO)	Long-term monitoring program	Atlantic Repeat Hydrography Line 7
30	Northern Vancouver Island - Shelf/Offshore	50.25	-129	Canadian Pacific Coast	Freely available	Canadian Department of Fisheries and Oceans (DFO)	Long-term monitoring program	La Perouse/West Coast of Vancouver Island Plankton Monitoring Program
31	Southern Vancouver Island - Shelf/Offshore	48.5	-126.5	Canadian Pacific Coast	Freely available	Canadian Department of Fisheries and Oceans (DFO)	Long-term monitoring program	La Perouse/West Coast of Vancouver Island Plankton Monitoring Program
32	AZMP Rimousky	48.6667	-68.58	Gulf of St Lawrence
33	AZMP Shediac	47.78	-64.03	Gulf of St Lawrence
34	IMECOCAL Northern Baja	30.2715	-116.829	southeastern North Pacific
35	IMECOCAL Southern Baja	26.3	-115.148	southeastern North Pacific
36	Chesapeake	38.13	-76.228	Chesapeake Bay
37	Shelikof Strait - Line 8	57.6	-155	western Gulf of Alaska
38	M2 Mooring	56.8	-164	southeastern Bering Sea
	South America
39	BR-LTER (site8 - PELD-ELPA)	-32	-52	Southern Atlantic			Long-term monitoring program	Long-term Ecological Research Program (PELD – Site 8)
40	Concepción Station 18	-36.5	-73	Chilean Coast
41	Bay of Mejillones	-23.01	-70.47	Chilean Coast
42	IMARPE Region A	-4.8	-82	eastern South Pacific
43	IMARPE Region B	-9	-79	eastern South Pacific
44	IMARPE Region C	-16	-75	eastern South Pacific
	Europe
45	Greenland Ecosystem Monitoring	74.3	20.3	MarineBasis Zackenber/Nuuk			Long-term monitoring program	Greenland Ecosystem Monitoring - MarineBasis Zackenberg and Nuuk
46	ANSBE-P14	51.0936	2.54361	Belgian part - North Sea	Freely available online	OBIS + EMODnet	Long-term monitoring program	ANSBE-P14-Zooplankton observations in the Belgian part of the North Sea - LifeWatch observatory data	Multiple points - due to close proximity have plotted as one
47	Bulgarian National Monitoring	43.3667	28.4167	Kaliakra, Galata, Varna Bay	Freely available online	EMODnet	Long-term monitoring program	Bulgarian National Monitoring - Kaliakra, Galata, Varna Bay	Multiple points - due to close proximity have plotted as one
48	MADHR-D01-05			Croatia			Long-term monitoring program	MADHR-D01-05 Pelagic habitats - community characteristics
49	Estonian National Monitoring Program	57.66 TO 59.68	20.98 TO 28.20		Freely available online	EMODnet + ICES + National monitoring database KESE (https://kese.envir.ee/kese/welcome.action)			Have plotted one point (57.66, 20.98)
50	Faroese Marine Ecosystem Monitoring	61.9333	-6.8333		Freely available online	ICES	Long-term monitoring program		Two points plotted
51	Environmental monitoring: Archipelago Sea	60.25	21.95	Archipelago Sea	Freely available online	EMODnet + ICES + HELCOM	Long-term monitoring program	Finland's Marine Strategy Monitoring
52	Zooplankton species composition and abundance	65.13	24.6	Finland	Freely available online	EMODnet + ICES + HELCOM	Long-term monitoring program	Finland's Marine Strategy Monitoring	Multiple points - due to close proximity have plotted as one 65.6, 24.3; 65.1, 24.6; 64.3, 22.3; 63.9, 22.9; 63.4, 21.9; 63.5, 21.0; 63.2, 21.3; 62.9, 21.0; 62.5, 19.9; 61.9, 21.2; 61.0, 19.5; 60.1, 19.1; 60.5, 21.0; 60.3, 22.1; 59.9, 21.6; 60.2, 21.9; 59.8, 21.3; 59.4, 22.9; 59.8, 23.2; 59.7, 23.2; 59.7, 24.0; 60.0, 24.1; 59.8, 24.8; 60.0, 24.7; 60.0, 24.8; 60.1, 25.3; 60.1, 25.6; 60.0, 26.3; 60…
53	MOOSE-DYFAMED	43.4	7.86	France	Freely available online	SISMER - SEANOE	Long-term monitoring program	Mediterranean Ocean Observing System for the Environment (MOOSE) DYFAMED
54	MOOSE-ANTARES	42.8	6.08	France	Freely available online	SISMER	Long-term monitoring program	Mediterranean Ocean Observing System for the Environment (MOOSE) ANTARES
55	Villefranche Point B	43.68	7.316	France	Freely available online	EMODnet		Time series of zooplankton at Point B in the NW Mediterranean sea
56	Gravelines Station	51.0221	2.1509	France		No information	Long-term monitoring program
57	HUWO	54.193	7.878		Freely available online	OBIS + EMODnet + EcoTaxa	Long-term monitoring program	Coastal Observing System for Northern and Arctic Seas (COSYNA) Helgoland Underwater Observatory (HUWO)
58	Dogger Bank long-term monitoring	54.3 TO 55.56	1.55 TO 4.46	Germany	Available on request		Long-term monitoring program
59	LTER Observatory Hausgarten	78	5	Germany		PANGAEA	Long-term monitoring program		There are 21 permanent stations - due to close proximity have plotted as one
60	Helgoland Roads Time Series	54.1888	7.9	German Bight		PANGAEA
61	The IOW Baltic Sea Time Series	54.9	13.5	Germany	Available on request	ICES	Long-term monitoring program	Time series Arkona Basin	Multiple points - due to close proximity have plotted as one
-	POSEIDON repeated R/V cruises			Greece		CHEMS + POSEIDON database
62	Saronikos Gulf S11	37.8726	23.6383	Saronikos Gulf (Greece)	Partially available	EMODnet
63	Phytoplankton monitoring programme	66.75	-18.833	Siglunes Transcent (Iceland)			Long-term monitoring program	Phytoplankton monitoring programme - Siglunes Transect (Iceland)
64	Phytoplankton monitoring programme	63.33	-21.583	Selvogskanki Transcent (Iceland)			Long-term monitoring program	Phytoplankton monitoring programme - Selvogsbanki Transect (Iceland)
-	WESPAS			Ireland		ICES		Western European Shelf Pelagic Acoustic Survey
-	Celtic Sea Herring Acoustic Survey			ICES Sub-area 7 (Ireland)		ICES Trawl acoustic database		Celtic Sea Herring Acoustic Survey - ICES Sub-area 7
-	Mackerel and Horse Mackerel Egg & Larval Surveys			Ireland				Mackerel and Horse Mackerel Egg & Larval Surveys - Ireland
-	MSFD			Ireland MSFD area	Not available	No information		MSFD- National MSFD monitoring programme (Ireland)
-	Marine Strategy Framework Directive Monitoring Program			Italian West Mediterranean Sea		EIONET Central Data Repository		Marine Strategy Framework Directive Monitoring Program
-	Marine Strategy Framework Directive Monitoring Program			Italian Ionian/central Meditterranean		EIONET Central Data Repository
-	Marine Strategy Framework Directive Monitoring Program			Italian Adriatic Sea		EIONET Central Data Repository
65	Acqua Alta research tower	45.3167	12.5	Gulf of Venice				IT12-Northern Adriatic Sea - Italy ("Acqua Alta" research tower)
66	LTER-C1	45.7008	13.71	Gulf of Trieste C1 (Italy)		OBIS + EMODnet		Gulf of Trieste Time series LTER-C1
67	MareChiara	40.8083	14.25	Golfo di Napoli (Italy)	Freely available online	NOAA
68	NEREA	40.8083	14.15	Gulf of Naples (Italy)	Freely available online	Nerea-observatory website		NaplesEcological REsearch for Augmented Observatories (NEREA)
69	Marine monitoring programme - Latvia	56.0733 to 57.8433	19.8669 to 24.3733	Latvia	Available on request	EMODnet + ICES + Latvian Institute of Aquatic Ecology	Long-term monitoring programme	Latvian national marine monitoring programme
70	BALLT-D024_Zoopl			Lithuania
71	Svinøy Transect - East and West	63.517	1.567	Norway
72	Fugløya-Bjørnøya Transect - North and South	71	19.842	Norway
73	Vardø-Nord Transect - North and South	75	31.217	Norway
74	Arendal Station 2	58.383	8.817	Skagerrak		GBIF
75	Torungen-Hirtshals Transect	57.6 TO 58.4	9.9 TO 8.8	Skagerrak		GBIF
76	Utsira-Startpoint Transect	59.28	4	North Sea		GBIF
77	Hansholm-Aberdeen-Transect	57	8	North Sea
78	North Sea ecosystem cruise	58	12	North Sea- Skagerrak		GBIF
79	ØKOKYST	58 to 81	5 to 35	Norwegian coastal waters		National database		Ecosystem monitoring of coastal waters (ØKOKYST)
80	KROP	78.95	11.8	Norwegian coastal waters				Kongsfjorden Rijpfjorden Observatory Program - Kongsfjorden Marine Observatory (KROP)
81	KROP	80.26	22.17	Norwegian coastal waters				AREX (Polish Arctic Marine Program)
82	AREX	80	16.25			OBIS + EMODnet + online database			Multiple points - plotted as one due to close proximity
83	LTsTER Ria de Aveiro			Ria de Aveiro, Portugal		GBIF
84	CASCAIS-WATCH	38.6667	-9.4367	Cascais Bay, Portugal	Not available
85	Guadiana Estuary,	37.1749	-7.4078	Guadiana Estuary, Portugal		ICES		South-west Iberian peninsula/IGMETS
86	LTER: Gulf of Trieste	45.5403	13.557	Slovian Sea		EMODnet		LTER: Gulf of Trieste - Slovenia/National monitoring of the ecological and chemical status of the Slovenian sea
87	Bilbao-Urdaibai Time Series URDAIBAI 35 site	43.399	-2.693	Basque coast (Bay of Biscay) Spain	Not available
88	Bilbao-Urdaibai Time Series BILBAO 35 site	43.345	-3.025	Basque coast (Bay of Biscay) Spain	Not available
89	IEO - E4SA	43.5733	-3.7833	Coastal waters, Spain	Partially available	EMODnet + ICES + PANGAEA + OSPAR		RADIALES Santander Station E4SA
90	IEO - E2CO	43.5217	-8.4367	Coastal waters, Spain	Partially available	EMODnet + ICES + PANGAEA + OSPAR		RADIALES Santander Station E4SA
91	IEO - E2G9, E2GI	43.675	-5.5783	Coastal waters, Spain	Partially available	EMODnet + ICES + PANGAEA + OSPAR		RADIALES Gijon/Xixon Station E2GI
92	IEO - E3VI	42.1417	-8.9533	Coastal waters, Spain	Partially available	EMODnet + ICES + PANGAEA + OSPAR		RADIALES Vigo Station E3VI
93	IEO - E2CU	43.7	-6.15	Coastal waters, Spain	Partially available	EMODnet + ICES + PANGAEA + OSPAR		RADIALES Cudillero Station E2CU
94	IEO - Mallorca Baleares Station	39.4765	2.4272	Spain	Partially available	EMODnet + ICES + PANGAEA + OSPAR		Mallorca Baleares Station
95	IEO - MA2	36.696	-4.4058	Spain	Partially available	NOAA		ECOMALAGA Station MA2
96	IEO - RADIALES PROFUNDOS	43	-12	Spain	Partially available	EMODnet + ICES + PANGAEA + OSPAR
97	IEO - RADIAL Baleares	39.47	2.42	Spain	Partially available	EMODnet + ICES + PANGAEA + OSPAR
98	IEO - RADIALES Iberia Mediterranean	36.4286	-4.73	Spain	Partially available	EMODnet + ICES + PANGAEA + OSPAR			Multiple points - plotted as one due to close proximity
-	Swedish National monitoring			Sweden	Freely available online	EMODnet + ICES + National data hosts + HELCOM + OSPAR databases
99	Sweden Pelagic Marine Monitoring Program			Gulf of Bothnia, Sweden		EMODnet + ICES + SHARKweb at SMHI
100	Coastal waters - Zmiinyi Island	45.25	30.2	Black Sea, Ukraine	Available on request	OBIS, EMODnet, EMBLAS project database
101	Porcupine Abyssal Plain Sustained Observatory	49	-16.5	UK
102	Plankton Dove Time Series	55.1167	-1.3	Central Western North Sea (UK)	Available on request
103	Western Channel Observatory	50.25	-4.2167	Western Channel (UK)		British Oceanographic Data Centre		Western Channel Observatory: L4 (pelagic)
-	Long-term monitoring of fish eggs and larvae			UK		MEDIN, DASSH, BODC (soon to be in OBIS)
-	Marine Monitoring Programme			Wales
-	Loch Ewe			Mediterranean Sea	Available on request
104	Stončica	43.044	16.285	central Adriatic Sea
105	Stonehaven	56.9633	-2.11	Northwest North Sea	Freely available		Long-term monitoring program
106	Loch Ewe	57.8498	-5.6495	West coast Scotland	Freely available		Long-term monitoring program	Marine Scotland Science Coastal Ecosystem Monitoring Programme
107	Bothnian Bay Region: Bo3+F2	64.7066	22.7463	Northern Baltic Sea	Available on request		Long-term monitoring program	Finland HELCOM Monitoring	Additional 29 stations not plotted but part of the Northern Baltic monitoring program: 60.1890, 63.5168, 63.4038, 63.2940, 64.3050, 65.1333, 63.9187, 65.6130, 59.4835, 59.0333, 59.8152, 59.8050, 60.2555, 60.3800, 60.5950, 62.9833, 61.9910, 61.0833, 62.5862, 59.7050, 60.0672, 59.7002, 60.0111, 60.2334, 60.3883, 60.4501, 60.1827, 59.7767, 60.1880; 19.1425, 21.0628, 21.9935, 21.3050, 22.3583, 24.600…
108	Bothnian Sea US5b	62.3584	19.5971	Northern Baltic Sea	Available on request		Long-term monitoring program	Finland HELCOM Monitoring
109	Gulf of Finland	59.75	24.5	Northern Baltic Sea	Available on request		Long-term monitoring program	Finland HELCOM Monitoring	Multiple locations, only plotted one
110	Aland Sea (F64)	60.1168	19.0904	Northwestern Baltic Sea
111	Baltic Proper	57.1941	20.0279	Northern Baltic Sea	Available on request		Long-term monitoring program	Finland HELCOM Monitoring
112	PHYTOCLY Time Series	42.5808	8.7285	Bay of Calvi, Corsica NW Mediterranean			Long-term monitoring program
113	Arkona Basin	54.9167	13.5	Southern Baltic Sea
114	Pärnu Bay	58.217	24.308	Gulf of Riga
115	Tallinn Bay	59.537	24.688	Gulf of Finland
116	Station 121	57.6167	23.6167	Gulf of Riga, Latvia	Available on request		Long-term monitoring programme	Latvian national marine monitoring programme
117	Eastern Gotland Basin	57	20.2	Central Baltic
118	Gdańsk Basin	54.83	19.3	Baltic
119	Bornholm Basin	55.25	15.98	Baltic
120	Southern Gotland Basin	55.594	18.5	Baltic
121	SMHI A17	58.275	10.5133	Sweden
122	SMHI Släggö	58.2583	11.433	Sweden
123	SMHI Anholt East	56.65	12.11	Kattegat
124	West Gabbard	51.955	2.115	UK	Freely available online	Cefas Data Portal - View		Centre for Environment, Fisheries and Aquaculture Science (Cefas)	single point location
	Africa
125	ABSS-PELTER	-33.89616667, -33.82624, -33.76805556, -33.73205556, -33.75666667, -33.86869, -33.88177, -34.034167	25.70227778, 25.75429, 25.90602778, 26.06397222, 26.23477778, 26.29146, 25.98722, 25.727778	South African EEZ (South-west Indian Ocean, warm-temperate region)	Available on request		Long-term monitoring program	South African Environmental Observation Network (NRF-SAEON) Algoa Bay Sentinel Site (ABSS) - Pelagic Ecosystem Long-term Ecological Research Programme (PELTER)	PELTER1: -33.89616667; 25.70227778 PELTER2: -33.82624; 25.75429 PELTER3: -33.76805556; 25.90602778 PELTER4: -33.73205556; 26.06397222 PELTER5: -33.75666667; 26.23477778 PELTER6: -33.86869; 26.29146 PELTER7: -33.88177; 25.98722 PELTER8: -34.034167; 25.727778
126	Gulf of Guinea	5.46	0.03	West Africa			Long-term monitoring program
127	Walvis Bay 23S shelf	-23	13.95	northern Benguela Current	Available on request		Long-term monitoring program	Namibia Monthly Oceanographic Monitoring Program
128	Walvis Bay 23S off-shore	-23	13.32	northern Benguela Current	Available on request		Long-term monitoring program	Namibia Monthly Oceanographic Monitoring Program
129	Terrace Bay transect	-20	11.93	northern Benguela Current	Available on request		Long-term monitoring program	Namibia Monthly Oceanographic Monitoring Program
130	Kunene transect	-18	11.78	northern Benguela Current	Available on request		Long-term monitoring program	Namibia Monthly Oceanographic Monitoring Program
131	Kleinsee Monitoring Line	-29.384, -29.419, -29.512, -29.658, -29.811, -29.865, -29.935, -30.012, -30.069, -30.139	16.922, 16.792, 16.413, 15.938, 15.397, 15.18, 14.954, 14.696, 14.464, 14.222		Not available
132	Namaqua Monitoring Line	-30.553, -30.584, -30.671, -30.747, -30.859, -30.926, -30.967, -30.99, -31.019, -31.068	17.391, 17.267, 16.873, 16.531, 16.013, 15.729, 15.556, 15.463, 15.321, 15.113		Not available
133	St Helena Bay Monitoring Line	-32.3, -32.30833, -32.33, -32.37333, -32.415, -32.46167, -32.505, -32.57167, -32.615, -32.65833, -32.70333, -32.74667, -32.68333, -32.66667	18.31167, 18.275, 18.17833, 17.99167, 17.80833, 17.60833, 17.42167, 17.19833, 16.99167, 16.80833, 16.62, 16.43333, 17.76667, 18.08833		Partially available
134	Scarborough Monitoring Line	-34.15, -34.22, -34.27, -34.31, -34.33, -34.37, -34.45, -34.49, -34.52, -34.56	18.29, 18.07, 17.96, 17.85, 17.79, 17.69, 17.52, 17.41, 17.35, 17.24		Not available
135	Durban Monitoring Line	-29.9058, -29.9179, -29.9466, -29.9571	31.06, 31.06, 31.10, 31.12		Not available
136	ASCA Line	-33.344, -33.463, -33.557, -33.596, -33.654, -33.703, -33.782, -33.895, -34.021, -34.137, -34.287, -34.400, -34.539, -34.673, -34.822, -34.958, -35.152, -35.346, -35.533, -35.734	27.481, 27.549, 27.599, 27.625, 27.658, 27.687, 27.720, 27.798, 27.863, 27.939, 28.026, 28.094, 28.162, 28.257, 28.345, 28.428, 28.544, 28.662, 28.777, 28.900		Not available
137	Walker Bay Monitoring Line	-34.44, -34.59, -34.75, -34.9, -35.06, -35.21, -35.36	19.29, 19.22, 19.15, 19.07, 19.00, 18.93, 18.86		Partially available
138	Mossel Bay Monitoring Line	-34.11, -34.27, -34.44, -34.6, -34.76, -34.92, -35.08, -35.25, -35.41, -35.57	22.19, 22.23, 22.26, 22.29, 22.32, 22.35, 22.39, 22.42, 22.45, 22.48		Partially available
139	Tsitsikamma Monitoring Line	-34.09, -34.25, -34.42, -34.58, -34.74, -34.91	24.16, 24.18, 24.21, 24.24, 24.28, 24.31		Not available
140	Algoa Bay Monitoring Line	-33.79, -33.92, -34.09, -34.23, -34.38	25.85, 25.88, 25.91, 25.94, 25.96		Not available
141	Port Alfred Monitoring Line	-33.65, -33.81, -33.97, -34.13	26.96, 26.99, 27.01, 27.03		Not available
	Asia
142	Black Sea/inland Georgia assessment	41.5581	41.6397	Georgian part - Black sea		No information	Long-term monitoring program	Assessment and commercial forecasting of fish and other hydrobionts resources of the Black Sea coast and inland waters of Georgia, biological monitoring, determination of the environmental status of the reservoirs. / Code - 4
143	D01-Biodiversity			Cyprus	Freely available online	No information		D01-Biodiversity - Cyprus
144	Morris Kahn Marine Research Station	32°29'25"N	34°53'29"E	Israeli coastal shelf	Freely available online			Morris Kahn Marine Research Station - Israeli coastal shelf
145	White Sea Hydrology and Zooplankton Time Series	66.3306	33.6683	Chupa Inlet, Kandalaksha Bay, Russia	No available
146	Ecological monitoring "The Arctic: Step by step"	69.7142	58.6006	Pechora Sea, Russia	Available on request
147	Ecological monitoring "The Arctic: Step by step"	66.9044	73.2686	Gulf of Ob, Russia	Available on request
-	Integrated Pollution Monitoring Porgramme			Black Sea, Sea of Marmara, Aegean Sea
-	DEKOSIM - Erdemli Time Series			Mersin Bay, NE Mediterranean
-	DEKOSIM Cruises			Turkish Seas
148	Jiaozhou Bay	36.1583, 36.155, 36.1333, 36.1046, 36.1, 36.1, 36.0667, 36.0367, 36.03, 36.0026, 35.9833, 36.0335	120.25, 120.33, 120.187, 120.177, 120.25, 120.292, 120.233, 120.233, 120.287, 120.354, 120.435, 120.38	Yellow Sea	Partially available
149	A Line	38 TO 42.8	147.25 TO 144.83		Available on request		Long-term monitoring program	A Line
150	Kuroshio Current	30	134.5	Western North Pacific
151	Oyashio Current	40	146	Western North Pacific
152	Oyahio-Kuroshio Transition	36	144	Western North Pacific
153	PM Line	37.88	134
154	Korea West	35.6	125.6	Yellow Sea
155	Korea South	33.92	128.75	East China Sea
156	Korea East	36	130.6	Japan Sea
157	Northeast Korea-Russian Sampling	41.75	132	Japan Sea
	Australia
158	NRS-KAI	-35.832	136.447	Kangaroo Island	Freely available online	AODN	Long-term monitoring program	Integrated Marine Observing System (IMOS) Australian National Reference Stattions
159	NRS-MAI	-42.597	148.233	Maria Island	Freely available online
160	NRS-PHB	-34.083	151.25	Port Hacking	Freely available online	AODN	Long-term monitoring program	Integrated Marine Observing System (IMOS) Australian National Reference Stattions
161	NRS-NSI	-27.341	153.562	North Stradbroke Island	Freely available online	AODN	Long-term monitoring program	Integrated Marine Observing System (IMOS) Australian National Reference Stattions
162	NRS-YON	-19.308	147.618	Great Barrier Reef	Freely available online	AODN	Long-term monitoring program	Integrated Marine Observing System (IMOS) Australian National Reference Stattions
163	NRS-DAR	-12.4	130.768	Darwin	Freely available online	AODN	Long-term monitoring program	Integrated Marine Observing System (IMOS) Australian National Reference Stattions
164	NRS-ROT	-32	115.417	Rottnest Island	Freely available online	AODN	Long-term monitoring program	Integrated Marine Observing System (IMOS) Australian National Reference Stattions
	Antarctica
165	PAL-LTER	-64	-64	Western Antarctic Peninsula			Long-term monitoring program	Palmer Antarctica LTER
166	US NOAA AMLR	-61.93	-58.88				Long-term monitoring program	Antarctic Marine Living Resources
167	Western Core Box			South Georgia			Long-term monitoring program
168	SCOOBIES	-55.21; -52.72	-41.12; -40.15	South Georgia			Long-term monitoring program
	CPR Surveys
	CPR - Eastern Mediterranean Sea				Available on request
	CPR - North Pacific				Freely available online
	CPR - North Atlantic				Freely available online
	AusCPR			Australia	Freely available online	AODN
	SO-CPR			Southern Ocean
	Southern Atlantic CPR tows					A.C. Hardy Observations on the uneven distribution of oceanic plankton, Discovery Rep., 11 (1936), pp. 511-538
	TALUDE
	AtlantEco
	Interbiota
	Ecopelagos
